# Supplementary material for: Impact of circ-0000221 in the Pathogenesis of Hepatocellular via Modulation of miR-661–PTPN11 mRNA Axis
Source: Pharmaceutics. 2022 Jan 6;14(1):138. doi: 10.3390/pharmaceutics14010138 (PMC8778063; doi:10.3390/pharmaceutics14010138)
Supplement: Supplementary file 1 [file pharmaceutics-14-00138-s001.zip]

Archive with 1 entries (1 files):
- pharmaceutics-1501330-supplementary.pdf
